# Supplementary material for: Fully Bio-Based Elastomer Nanocomposites Comprising Polyfarnesene Reinforced with Plasma-Modified Cellulose Nanocrystals
Source: Polymers (Basel). 2021 Aug 21;13(16):2810. doi: 10.3390/polym13162810 (PMC8401937; doi:10.3390/polym13162810)
Supplement: Supplementary file 1 [file polymers-13-02810-s001.zip]

Archive with 1 entries (1 files):
- polymers-1324664-supplementary.pdf
